# Supplementary material for: Stable Disease Achieved with Sequential Immunochemotherapy and Anti-Angiogenic TKI in Recurrent Metastatic Hidradenocarcinoma: A Case Report and Literature Review
Source: Oncol Res. 2026 Jul 16;34(8):30. doi: 10.32604/or.2026.080462 (PMC13397351; doi:10.32604/or.2026.080462)
Supplement: Supplementary file 1 [file OncolRes-34-80462-s001.zip]

Archive with 1 entries (1 files):
- TSP_OR_80462-s001.docx
